# Supplementary material for: CD8+ T cells in breast cancer tumors and draining lymph nodes: PD-1 levels, effector functions and prognostic relevance
Source: Oncoimmunology. 2025 May 12;14(1):2502354. doi: 10.1080/2162402X.2025.2502354 (PMC12077459; doi:10.1080/2162402X.2025.2502354)
Supplement: Supplemental Material [file KONI_A_2502354_SM7390.zip]

Archive with 10 entries (9 files):
- New folder/
- New folder/Figure S1 modified.tif
- New folder/Figure S2.tif
- New folder/Figure S3.tif
- New folder/Figure S4.tif
- New folder/Figure S5.tif
- New folder/Figure S6.tif
- New folder/Supplementary Table 1.docx
- New folder/Supplementary Table 2.docx
- New folder/Supplementary Table 3.docx
